# Supplementary material for: ﻿Dryopteris pycnolepis, a new fern species from northern Vietnam, with miscellaneous notes on Dryopteris sect. Splendentes (Dryopteridaceae)
Source: PhytoKeys. 2025 Sep 15;263:1–15. doi: 10.3897/phytokeys.263.163351 (PMC12455213; doi:10.3897/phytokeys.263.163351)
Supplement: XML Treatment for Dryopteris pycnolepis [file phytokeys.263.163351-treatment1.xml]

<!DOCTYPE tp:taxon-treatment
  PUBLIC "-//TaxonX//DTD Taxonomic Treatment Publishing DTD v0 20100105//EN" "tax-treatment-NSO.dtd">
<tp:taxon-treatment xmlns:tp="http://www.plazi.org/taxpub"><tp:treatment-meta><kwd-group><label>Taxon classification</label><kwd>
              <named-content content-type="kingdom">Plantae</named-content>
            </kwd><kwd>
              <named-content content-type="order">Polypodiales</named-content>
            </kwd><kwd>
              <named-content content-type="family">Dryopteridaceae</named-content>
            </kwd></kwd-group><mixed-citation publication-type="journal"><person-group><name><surname>Huang</surname><given-names>Jun-Kai</given-names></name><name><surname>Li</surname><given-names>Xiao-Ji</given-names></name><name><surname>Zhou</surname><given-names>Lian-Xuan</given-names></name><name><surname>Zuo</surname><given-names>Zheng-Yu</given-names></name><name><surname>Dong</surname><given-names>Shi-Yong</given-names></name></person-group><article-title>﻿<italic><tp:taxon-name><tp:taxon-name-part taxon-name-part-type="genus" reg="Dryopteris">Dryopteris</tp:taxon-name-part> <tp:taxon-name-part taxon-name-part-type="species" reg="pycnolepis">pycnolepis</tp:taxon-name-part></tp:taxon-name></italic>, a new fern species from northern Vietnam, with miscellaneous notes on <italic><tp:taxon-name><tp:taxon-name-part taxon-name-part-type="genus" reg="Dryopteris">Dryopteris</tp:taxon-name-part></tp:taxon-name></italic> sect. <italic><tp:taxon-name><tp:taxon-name-part taxon-name-part-type="genus" reg="Dryopteris"/><tp:taxon-name-part taxon-name-part-type="section" reg="Splendentes">Splendentes</tp:taxon-name-part></tp:taxon-name></italic> (<tp:taxon-name><tp:taxon-name-part taxon-name-part-type="family">Dryopteridaceae</tp:taxon-name-part></tp:taxon-name>)</article-title><source>PhytoKeys</source><day>15</day><month>09</month><year>2025</year><volume>263</volume><fpage>1</fpage><lpage>15</lpage><pub-id pub-id-type="doi">10.3897/phytokeys.263.163351</pub-id></mixed-citation></tp:treatment-meta><tp:nomenclature><label>﻿</label><tp:taxon-name><object-id xmlns:xlink="http://www.w3.org/1999/xlink" content-type="arpha" xlink:type="simple">F4D4FA4A-0F1C-54B2-B5B2-332871C51B3D</object-id>
            <tp:taxon-name-part taxon-name-part-type="genus" reg="Dryopteris">Dryopteris</tp:taxon-name-part>
            <tp:taxon-name-part taxon-name-part-type="species" reg="pycnolepis">pycnolepis</tp:taxon-name-part>
            <object-id xmlns:xlink="http://www.w3.org/1999/xlink" content-type="ipni" xlink:type="simple">urn:lsid:ipni.org:names:77369252-1</object-id>
          </tp:taxon-name><tp:taxon-authority>Z.Y.Zuo &amp; S.Y.Dong</tp:taxon-authority><tp:taxon-status xmlns:xlink="http://www.w3.org/1999/xlink" xlink:type="simple">sp. nov.</tp:taxon-status><xref ref-type="fig" rid="F1">Figs 1C</xref><xref ref-type="fig" rid="F3">, 3</xref><xref ref-type="fig" rid="F4">, 4</xref></tp:nomenclature><tp:treatment-sec sec-type="material" id="SECID0EBBBG"><title>Type.</title><p>Vietnam • Lào Cai Province: Sa Pa District, Mt. Hoàng Liên; <named-content xmlns:xlink="http://www.w3.org/1999/xlink" content-type="dwc:verbatimCoordinates" xlink:type="simple"><named-content content-type="geo-json" specific-use="{&#34;type&#34;:&#34;Point&#34;,&#34;coordinates&#34;:[103.774167,22.307833]}" id="NCID0EKBBG" xlink:type="simple">22°18.47′N, 103°46.45′E</named-content></named-content>; 17 June 2023; <italic>L.X. Zhou 16451</italic> (holotype, <named-content xmlns:xlink="http://www.w3.org/1999/xlink" content-type="dwc:institutional_code" xlink:title="South China Botanical Garden, Chinese Academy of Sciencesn" xlink:href="http://grbio.org/institution/south-china-botanical-garden" xlink:type="simple">IBSC</named-content>; isotypes: <named-content xmlns:xlink="http://www.w3.org/1999/xlink" content-type="dwc:institutional_code" xlink:title="South China Botanical Garden, Chinese Academy of Sciencesn" xlink:href="http://grbio.org/institution/south-china-botanical-garden" xlink:type="simple">IBSC</named-content>).</p><fig id="F4" position="float" orientation="portrait"><object-id xmlns:xlink="http://www.w3.org/1999/xlink" content-type="doi" xlink:type="simple">10.3897/phytokeys.263.163351.figure4</object-id><object-id xmlns:xlink="http://www.w3.org/1999/xlink" content-type="arpha" xlink:type="simple">E53DDA88-DC04-5ACD-B1FF-99F4B5231AB2</object-id><label>Figure 4.</label><caption><p>Holotype of <italic><tp:taxon-name><tp:taxon-name-part taxon-name-part-type="genus" reg="Dryopteris">Dryopteris</tp:taxon-name-part> <tp:taxon-name-part taxon-name-part-type="species" reg="pycnolepis">pycnolepis</tp:taxon-name-part></tp:taxon-name></italic> Z.Y.Zuo &amp; S.Y.Dong (<italic>L.X.Zhou 16451</italic>, <named-content xmlns:xlink="http://www.w3.org/1999/xlink" content-type="dwc:institutional_code" xlink:title="South China Botanical Garden, Chinese Academy of Sciencesn" xlink:href="http://grbio.org/institution/south-china-botanical-garden" xlink:type="simple">IBSC</named-content>).</p></caption><graphic xmlns:xlink="http://www.w3.org/1999/xlink" xlink:href="phytokeys-263-001_article-163351__-g004.jpg" position="float" orientation="portrait" xlink:type="simple" id="oo_1416631.jpg"><uri content-type="original_file" xlink:type="simple">https://binary.pensoft.net/fig/1416631</uri></graphic></fig></tp:treatment-sec><tp:treatment-sec sec-type="diagnosis" id="SECID0EXCBG"><title>Diagnosis.</title><p><italic><tp:taxon-name><tp:taxon-name-part taxon-name-part-type="genus" reg="Dryopteris">Dryopteris</tp:taxon-name-part> <tp:taxon-name-part taxon-name-part-type="species" reg="pycnolepis">pycnolepis</tp:taxon-name-part></tp:taxon-name></italic> is very similar to <italic><tp:taxon-name><tp:taxon-name-part taxon-name-part-type="genus" reg="Dryopteris">D.</tp:taxon-name-part> <tp:taxon-name-part taxon-name-part-type="species" reg="sikkimensis">sikkimensis</tp:taxon-name-part></tp:taxon-name></italic> but differs in its stipe and rachis very densely covered with large scales (versus obviously sparse, scattered scales) and the pinnules abaxially with long, fibrillose scales (versus pinnules glabrous).</p></tp:treatment-sec><tp:treatment-sec sec-type="description" id="SECID0ETDBG"><title>Description.</title><p><bold><italic>Plants</italic></bold> medium to large, 50–90 cm tall. <bold><italic>Rhizome</italic></bold> short, with fronds clustered on its apex; <bold><italic>stipe</italic></bold> 20–35 cm long (shorter than rachis), 2–3.5 mm thick, thickened at base (to 5 mm), lower portion (in basal 6–8 cm length from the base) dark brown, upwards stramineous, matte, together with rachis narrowly grooved adaxially and densely scaly except for the basal portion in dark brown (which bearing relatively few scales); <bold><italic>scales</italic></bold> dark brown or mostly blackish, lustrous, chartaceous, spreading acroscopically or laterally, polymorphic in size, smaller ones lanceolate, ca. 1.2 × 0.2 mm, larger ones or broadly lanceolate, 8–10 × 1.5–2.2 mm, apex acuminate or acute, base truncate or slightly cordate, margins entire or minutely erose; <bold><italic>lamina</italic></bold> herbaceous, adaxially dark green and abaxially pale green when living, oblong-lanceolate, 30–55 × 15–25 cm, bipinnate-pinnatisect, apex somewhat abruptly narrowed and acuminate, bearing 13–15 pairs of pinnae below the abruptly reduced terminal portion; <bold><italic>rachis</italic></bold> stramineous, densely scaly, with similar scales abaxially and linear or fibrillose scales (to 3–5 mm long) adaxially (the latter borne on rachis groove); <bold><italic>pinnae</italic></bold> linear or narrowly linear-lanceolate, spaced 5–8 mm apart except at base (where contiguous), subopposite or sometime those on upper rachis alternative, mostly patently spreading (with an approximately right anger to rachis) at base and distally curved toward frond apex, sessile, all pinnae (except those on terminal reduced portion of lamina) almost of the same size, with the lowest 1–2 pairs not or slightly shortened, middle pinnae 10–15 × 2–3 cm (with the widest base up to 4 cm wide), base asymmetrical, acroscopic base truncate (parallel to rachis and partly overlapping rachis), basiscopic base round or cuneate, apex acuminate, with copious, blackish, lanceolate scales on abaxial costae, the large pinna bearing 15–25 pairs of pinnules; <bold><italic>pinnules</italic></bold> generally alternative, obliquely spreading (forming an angle of ca. 50–60° to costa), nearly oblong, very shortly stalked, middle pinnules 1.8–2 cm long and 6–8 mm wide at base, acroscopic base truncate, basiscopic base round, apex obtuse, the acroscopic basal pinnule the longest (to 2.5 cm) and obviously longer than the second pinnule, pinnatisect, with fibrillose scales (ca. 5 mm long) on abaxial surfaces of costules and veins (fewer fibrillose scales present on adaxial surface); lobes of a middle pinnule 5–7 pairs, ascending, narrowly oblong, ca. 2.5–4.5 × 1.2–1.5 mm, apex round or obtuse, apiculate with 1–2 teeth, spaced ca. 1 mm apart; <bold><italic>veins</italic></bold> free, slightly visible on both surfaces, simple, once or twice forked, not reaching lamina margins. <bold><italic>Sori</italic></bold> round, confined to upper half of pinnules, 2–3 pairs per pinnule, one per segment, dorsal on the base of acroscopic veinlet, close to costules; <bold><italic>indusia</italic></bold> orbicular-reniform, large, ca. 1 mm in diameter, approximate to each other, margin entire, brown, membranous, persistent; <bold><italic>spore</italic></bold> reniform, monolete, ca. 32 × 16.5–18 µm, with smooth, glabrous surface of perispores.</p></tp:treatment-sec><tp:treatment-sec sec-type="habitat" id="SECID0E6EBG"><title>Habitat.</title><p>Terrestrial alongside a trail in montane broadleaved evergreen forest, elevation 2860 m; currently only a small population observed in Mt. Hoàng Liên, northern Vietnam.</p></tp:treatment-sec><tp:treatment-sec sec-type="etymology" id="SECID0EEFBG"><title>Etymology.</title><p>The specific epithet comes from the Latin words “<italic>pycno</italic>-”(densely bearing) and “<italic>lepis</italic>” (scales), referring to the scales densely borne on the stipe, and rachis.</p></tp:treatment-sec><tp:treatment-sec><!--Section generated to contain objects referenced in tp:taxon-treatment.--><fig id="F1" position="float" orientation="portrait"><object-id xmlns:xlink="http://www.w3.org/1999/xlink" content-type="doi" xlink:type="simple">10.3897/phytokeys.263.163351.figure1</object-id><object-id xmlns:xlink="http://www.w3.org/1999/xlink" content-type="arpha" xlink:type="simple">9826EFD9-C067-59E7-BCCD-33E262F5CD8B</object-id><label>Figure 1.</label><caption><p>Morphological comparison of four species in <italic><tp:taxon-name><tp:taxon-name-part taxon-name-part-type="genus" reg="Dryopteris">Dryopteris</tp:taxon-name-part></tp:taxon-name> sect. <tp:taxon-name><tp:taxon-name-part taxon-name-part-type="section" reg="Splendentes">Splendentes</tp:taxon-name-part></tp:taxon-name></italic>. A. <italic><tp:taxon-name><tp:taxon-name-part taxon-name-part-type="genus" reg="Dryopteris">D.</tp:taxon-name-part> <tp:taxon-name-part taxon-name-part-type="species" reg="rubrobrunnea">rubrobrunnea</tp:taxon-name-part></tp:taxon-name></italic> (<italic>Zuo 7158</italic>, KUN); B. <italic><tp:taxon-name><tp:taxon-name-part taxon-name-part-type="genus" reg="Dryopteris">D.</tp:taxon-name-part> <tp:taxon-name-part taxon-name-part-type="species" reg="splendens">splendens</tp:taxon-name-part></tp:taxon-name></italic> (<italic>Zuo 2740</italic>, KUN); C. <italic><tp:taxon-name><tp:taxon-name-part taxon-name-part-type="genus" reg="Dryopteris">D.</tp:taxon-name-part> <tp:taxon-name-part taxon-name-part-type="species" reg="pycnolepis">pycnolepis</tp:taxon-name-part></tp:taxon-name></italic> (<italic>Zhou 16451</italic>, <named-content xmlns:xlink="http://www.w3.org/1999/xlink" content-type="dwc:institutional_code" xlink:title="South China Botanical Garden, Chinese Academy of Sciencesn" xlink:href="http://grbio.org/institution/south-china-botanical-garden" xlink:type="simple">IBSC</named-content>); D. <italic><tp:taxon-name><tp:taxon-name-part taxon-name-part-type="genus" reg="Dryopteris">D.</tp:taxon-name-part> <tp:taxon-name-part taxon-name-part-type="species" reg="sikkimensis">sikkimensis</tp:taxon-name-part></tp:taxon-name></italic> (<italic>Zuo 2565</italic>, KUN).</p></caption><graphic xmlns:xlink="http://www.w3.org/1999/xlink" xlink:href="phytokeys-263-001_article-163351__-g001.jpg" position="float" orientation="portrait" xlink:type="simple" id="oo_1416628.jpg"><uri content-type="original_file" xlink:type="simple">https://binary.pensoft.net/fig/1416628</uri></graphic></fig><fig id="F3" position="float" orientation="portrait"><object-id xmlns:xlink="http://www.w3.org/1999/xlink" content-type="doi" xlink:type="simple">10.3897/phytokeys.263.163351.figure3</object-id><object-id xmlns:xlink="http://www.w3.org/1999/xlink" content-type="arpha" xlink:type="simple">2ACF8E58-642D-521F-B4CD-3BF35342F999</object-id><label>Figure 3.</label><caption><p>Morphology of <italic><tp:taxon-name><tp:taxon-name-part taxon-name-part-type="genus" reg="Dryopteris">Dryopteris</tp:taxon-name-part> <tp:taxon-name-part taxon-name-part-type="species" reg="pycnolepis">pycnolepis</tp:taxon-name-part></tp:taxon-name></italic> Z.Y.Zuo &amp; S.Y.Dong. A. Three fronds cut in the field; B. Three pairs of middle pinnae on rachis (abaxial view); C. Detail of rachis scales (abaxial view); D. Detail of a pair of upper pinnae (basal portions) on rachis (adaxial view); E. Detail of two pinnules on a pinna (abaxial view), showing fibrillose scales on pinnule surface and sori on distal half of pinnules; F. Scales on stipe; G. Proximal view of a spore; H. Lateral view of a spore. (All from <italic>L.X.Zhou 16451</italic> at <named-content xmlns:xlink="http://www.w3.org/1999/xlink" content-type="dwc:institutional_code" xlink:title="South China Botanical Garden, Chinese Academy of Sciencesn" xlink:href="http://grbio.org/institution/south-china-botanical-garden" xlink:type="simple">IBSC</named-content>).</p></caption><graphic xmlns:xlink="http://www.w3.org/1999/xlink" xlink:href="phytokeys-263-001_article-163351__-g003.jpg" position="float" orientation="portrait" xlink:type="simple" id="oo_1416630.jpg"><uri content-type="original_file" xlink:type="simple">https://binary.pensoft.net/fig/1416630</uri></graphic></fig></tp:treatment-sec></tp:taxon-treatment>
