# Supplementary material for: ﻿Dryopteris pycnolepis, a new fern species from northern Vietnam, with miscellaneous notes on Dryopteris sect. Splendentes (Dryopteridaceae)
Source: PhytoKeys. 2025 Sep 15;263:1–15. doi: 10.3897/phytokeys.263.163351 (PMC12455213; doi:10.3897/phytokeys.263.163351)
Supplement: XML Treatment for Dryopteris splendens [file phytokeys.263.163351-treatment2.xml]

<!DOCTYPE tp:taxon-treatment
  PUBLIC "-//TaxonX//DTD Taxonomic Treatment Publishing DTD v0 20100105//EN" "tax-treatment-NSO.dtd">
<tp:taxon-treatment xmlns:tp="http://www.plazi.org/taxpub"><tp:treatment-meta><kwd-group><label>Taxon classification</label><kwd>
              <named-content content-type="kingdom">Plantae</named-content>
            </kwd><kwd>
              <named-content content-type="order">Polypodiales</named-content>
            </kwd><kwd>
              <named-content content-type="family">Dryopteridaceae</named-content>
            </kwd></kwd-group><mixed-citation publication-type="journal"><person-group><name><surname>Huang</surname><given-names>Jun-Kai</given-names></name><name><surname>Li</surname><given-names>Xiao-Ji</given-names></name><name><surname>Zhou</surname><given-names>Lian-Xuan</given-names></name><name><surname>Zuo</surname><given-names>Zheng-Yu</given-names></name><name><surname>Dong</surname><given-names>Shi-Yong</given-names></name></person-group><article-title>﻿<italic><tp:taxon-name><tp:taxon-name-part taxon-name-part-type="genus" reg="Dryopteris">Dryopteris</tp:taxon-name-part> <tp:taxon-name-part taxon-name-part-type="species" reg="pycnolepis">pycnolepis</tp:taxon-name-part></tp:taxon-name></italic>, a new fern species from northern Vietnam, with miscellaneous notes on <italic><tp:taxon-name><tp:taxon-name-part taxon-name-part-type="genus" reg="Dryopteris">Dryopteris</tp:taxon-name-part></tp:taxon-name></italic> sect. <italic><tp:taxon-name><tp:taxon-name-part taxon-name-part-type="genus" reg="Dryopteris"/><tp:taxon-name-part taxon-name-part-type="section" reg="Splendentes">Splendentes</tp:taxon-name-part></tp:taxon-name></italic> (<tp:taxon-name><tp:taxon-name-part taxon-name-part-type="family">Dryopteridaceae</tp:taxon-name-part></tp:taxon-name>)</article-title><source>PhytoKeys</source><day>15</day><month>09</month><year>2025</year><volume>263</volume><fpage>1</fpage><lpage>15</lpage><pub-id pub-id-type="doi">10.3897/phytokeys.263.163351</pub-id></mixed-citation></tp:treatment-meta><tp:nomenclature><label>﻿</label><tp:taxon-name><object-id xmlns:xlink="http://www.w3.org/1999/xlink" content-type="arpha" xlink:type="simple">25854CEE-2EE9-5B54-804B-95D7750F6E63</object-id>
            <tp:taxon-name-part taxon-name-part-type="genus" reg="Dryopteris">Dryopteris</tp:taxon-name-part>
            <tp:taxon-name-part taxon-name-part-type="species" reg="splendens">splendens</tp:taxon-name-part>
          </tp:taxon-name><tp:taxon-authority>(Bedd.) Kuntze, Revis. Gen. Pl. 2: 813. 1891.</tp:taxon-authority><tp:nomenclature-citation-list><tp:nomenclature-citation><tp:taxon-name>
                <tp:taxon-name-part taxon-name-part-type="genus" reg="Nephrodium">Nephrodium</tp:taxon-name-part> <tp:taxon-name-part taxon-name-part-type="species" reg="splendens">splendens</tp:taxon-name-part></tp:taxon-name><comment>Hook.; Sp. Fil. [W.J.Hooker] 4: 126 (1862), nom. illeg., non <tp:taxon-name><tp:taxon-name-part taxon-name-part-type="genus" reg="Nephrodium">Nephrodium</tp:taxon-name-part> <tp:taxon-name-part taxon-name-part-type="species" reg="splendens">splendens</tp:taxon-name-part></tp:taxon-name> (Willd.) Desv. (1827); <tp:taxon-name><tp:taxon-name-part taxon-name-part-type="genus" reg="Lastrea">Lastrea</tp:taxon-name-part> <tp:taxon-name-part taxon-name-part-type="species" reg="splendens">splendens</tp:taxon-name-part></tp:taxon-name> Bedd., Ferns Brit. India 1: t. 42. 1865, nom. nov. Type: INDIA. West Bengal, “Sikkim”; <italic>J.D.Hooker s.n.</italic> (lectotype, K, designated by Fraser-Jenkins in Bull. Brit. Mus. Nat. Hist., Bot. 18(5): 405. 1989, not seen; isolectotypes: B, barcode B200067565, B200067569, B200067570, B200067571; BR, barcode BR0000032264388, BR0000032264395; E, barcode E01467890, E01467891; GH, barcode 00021663; NY, barcode 04153316, 04153317; P, barcode P01603131, P01603132, P01603131; U barcode U.1009785; ZT, barcode ZT-00278799).</comment></tp:nomenclature-citation><tp:nomenclature-citation><tp:taxon-name>
                <tp:taxon-name-part taxon-name-part-type="genus" reg="Aspidium">Aspidium</tp:taxon-name-part> <tp:taxon-name-part taxon-name-part-type="species" reg="splendens">splendens</tp:taxon-name-part></tp:taxon-name><comment>Willd., Sp. Pl., ed. 4 [Willdenow] 5: 220 (1810). <tp:taxon-name><tp:taxon-name-part taxon-name-part-type="genus" reg="Nephrodium">Nephrodium</tp:taxon-name-part> <tp:taxon-name-part taxon-name-part-type="species" reg="splendens">splendens</tp:taxon-name-part></tp:taxon-name> (Willd.) Desv., Mém. Soc. Linn. Paris 6(3): 253 (1827). Type: Mauritius. <italic>Wallich list no. 2241</italic> (holotype, K001115453) (Excluding).</comment></tp:nomenclature-citation></tp:nomenclature-citation-list></tp:nomenclature><tp:treatment-sec sec-type="notes" id="SECID0EPIBG"><title>Note.</title><p>The correct authorship for <italic><tp:taxon-name><tp:taxon-name-part taxon-name-part-type="genus" reg="Dryopteris">Dryopteris</tp:taxon-name-part> <tp:taxon-name-part taxon-name-part-type="species" reg="splendens">splendens</tp:taxon-name-part></tp:taxon-name></italic> is “(Bedd.) Kuntze,” not “(Hook.) Kuntze” as cited by many authors (e.g., <xref ref-type="bibr" rid="B5">Fraser-Jenkins 1986</xref>, <xref ref-type="bibr" rid="B6">1989</xref>; <xref ref-type="bibr" rid="B22">Wu and Lu 2000</xref>; <xref ref-type="bibr" rid="B23">Wu et al. 2013</xref>; <xref ref-type="bibr" rid="B7">Fraser-Jenkins et al. 2018</xref>), nor “(Desv.) Kuntze” as shown in <xref ref-type="bibr" rid="B8">Hassler’s (1994–2025)</xref> World Plants database. This taxon was originally described by <xref ref-type="bibr" rid="B9">Hooker (1862)</xref> as <italic><tp:taxon-name><tp:taxon-name-part taxon-name-part-type="genus" reg="Nephrodium">Nephrodium</tp:taxon-name-part> <tp:taxon-name-part taxon-name-part-type="species" reg="splendens">splendens</tp:taxon-name-part></tp:taxon-name></italic>. Hooker’s name, however, is a later homonym of <italic><tp:taxon-name><tp:taxon-name-part taxon-name-part-type="genus" reg="Nephrodium">Nephrodium</tp:taxon-name-part> <tp:taxon-name-part taxon-name-part-type="species" reg="splendens">splendens</tp:taxon-name-part></tp:taxon-name></italic> (Willd.) Desv. (<xref ref-type="bibr" rid="B3">Desvaux 1827</xref>) and is therefore illegitimate. Consequently, it cannot serve as the basonym for subsequent combinations. The second earliest name of this taxon, <italic><tp:taxon-name><tp:taxon-name-part taxon-name-part-type="genus" reg="Lastrea">Lastrea</tp:taxon-name-part> <tp:taxon-name-part taxon-name-part-type="species" reg="splendens">splendens</tp:taxon-name-part></tp:taxon-name></italic> Bedd., is legitimate under ICN Art. 6.5 and can be considered, under ICN Art. 6.13, a new name. Therefore, it can serve as the basonym for later combinations where necessary. Thus, the authorship of <italic><tp:taxon-name><tp:taxon-name-part taxon-name-part-type="genus" reg="Dryopteris">Dryopteris</tp:taxon-name-part> <tp:taxon-name-part taxon-name-part-type="species" reg="splendens">splendens</tp:taxon-name-part></tp:taxon-name></italic> proposed by <xref ref-type="bibr" rid="B13">Kuntze (1891)</xref> should be attributed to “(Bedd.) Kuntze.”</p></tp:treatment-sec><ref-list><ref id="B5"><mixed-citation xmlns:xlink="http://www.w3.org/1999/xlink" xlink:type="simple"><person-group><name name-style="western"><surname>Fraser-Jenkins</surname><given-names>CR</given-names></name></person-group> (<year>1986</year>) <article-title>A classification of the genus <italic><tp:taxon-name><tp:taxon-name-part taxon-name-part-type="genus">Dryopteris</tp:taxon-name-part></tp:taxon-name></italic> (<tp:taxon-name><tp:taxon-name-part taxon-name-part-type="phylum">Pteridophyta</tp:taxon-name-part></tp:taxon-name>: <tp:taxon-name><tp:taxon-name-part taxon-name-part-type="family">Dryopteridaceae</tp:taxon-name-part></tp:taxon-name>). Bulletin of the British Museum (Natural History).</article-title><source>Botany</source><volume>14</volume>: <fpage>183</fpage>–<lpage>218</lpage>.</mixed-citation></ref><ref id="B6"><mixed-citation xmlns:xlink="http://www.w3.org/1999/xlink" xlink:type="simple"><person-group><name name-style="western"><surname>Fraser-Jenkins</surname><given-names>CR</given-names></name></person-group> (<year>1989</year>) <article-title>A monograph of <italic><tp:taxon-name><tp:taxon-name-part taxon-name-part-type="genus">Dryopteris</tp:taxon-name-part></tp:taxon-name></italic> (<tp:taxon-name><tp:taxon-name-part taxon-name-part-type="phylum">Pteridophyta</tp:taxon-name-part></tp:taxon-name>: <tp:taxon-name><tp:taxon-name-part taxon-name-part-type="family">Dryopteridaceae</tp:taxon-name-part></tp:taxon-name>) in the Indian subcontinent. Bulletin of the British Museum (Natural History).</article-title><source>Botany</source><volume>18</volume>: <fpage>323</fpage>–<lpage>477</lpage>.</mixed-citation></ref><ref id="B22"><mixed-citation xmlns:xlink="http://www.w3.org/1999/xlink" xlink:type="simple"><person-group><name name-style="western"><surname>Wu</surname><given-names>SK</given-names></name><name name-style="western"><surname>Lu</surname><given-names>SG</given-names></name></person-group> (<year>2000</year>) <tp:taxon-name><tp:taxon-name-part taxon-name-part-type="genus">Dryopteris</tp:taxon-name-part> <tp:taxon-name-part taxon-name-part-type="infraspecific-rank">subg.</tp:taxon-name-part> <tp:taxon-name-part taxon-name-part-type="subgenus">Dryopteris</tp:taxon-name-part></tp:taxon-name>. In: Wu SK (Ed.) Flora Republica Popularis Sinicae, <italic>Vol. 5</italic> (<italic>1</italic>). Science Press, Beijing, 102–220.</mixed-citation></ref><ref id="B23"><mixed-citation xmlns:xlink="http://www.w3.org/1999/xlink" xlink:type="simple"><person-group><name name-style="western"><surname>Wu</surname><given-names>SK</given-names></name><name name-style="western"><surname>Xiang</surname><given-names>JY</given-names></name><name name-style="western"><surname>Barrington</surname><given-names>DS</given-names></name></person-group> (<year>2013</year>) <article-title><italic><tp:taxon-name><tp:taxon-name-part taxon-name-part-type="genus">Dryopteris</tp:taxon-name-part></tp:taxon-name></italic>.</article-title> In: <person-group><name name-style="western"><surname>Wu</surname><given-names>ZY</given-names></name><name name-style="western"><surname>Raven</surname><given-names>PH</given-names></name><name name-style="western"><surname>Hong</surname><given-names>DY</given-names></name></person-group> (<role>Eds</role>) <issue-title>Flora of China, vols.</issue-title><source>2–3. Science Press, Beijing; Missouri Botanical Garden Press, St. Louis</source>, <fpage>571</fpage>–<lpage>628</lpage>.</mixed-citation></ref><ref id="B7"><mixed-citation xmlns:xlink="http://www.w3.org/1999/xlink" xlink:type="simple"><person-group><name name-style="western"><surname>Fraser-Jenkins</surname><given-names>CR</given-names></name><name name-style="western"><surname>Gandhi</surname><given-names>KN</given-names></name><name name-style="western"><surname>Kholia</surname><given-names>BS</given-names></name></person-group> (<year>2018</year>) An annotated checklist of Indian pteridophytes, part-2. Bishen Singh Mahendra Pal Singh, Dehra Dun, 1–573.</mixed-citation></ref><ref id="B8"><mixed-citation xmlns:xlink="http://www.w3.org/1999/xlink" xlink:type="simple"><person-group><name name-style="western"><surname>Hassler</surname><given-names>M</given-names></name></person-group> (<year>1994–2025</year>) World Plants. Synonymic Checklist and Distribution of the World Flora. Version 25.06. <ext-link xlink:type="simple" ext-link-type="uri" xlink:href="http://www.worldplants.de">www.worldplants.de</ext-link> [Last accessed 06/20/2025]</mixed-citation></ref><ref id="B9"><mixed-citation xmlns:xlink="http://www.w3.org/1999/xlink" xlink:type="simple"><person-group><name name-style="western"><surname>Hooker</surname><given-names>WJS</given-names></name></person-group> (<year>1862</year>) Species filicum. vol. 4. W. Pamplin, London, 1–292.</mixed-citation></ref><ref id="B3"><mixed-citation xmlns:xlink="http://www.w3.org/1999/xlink" xlink:type="simple"><person-group><name name-style="western"><surname>Desvaux</surname><given-names>NA</given-names></name></person-group> (<year>1827</year>) <article-title>Prodrome de la famille des fougères.</article-title><source>Mémoires de la Société linnéenne de Paris</source><volume>6</volume>(<issue>3</issue>): <fpage>171</fpage>–<lpage>337</lpage>.</mixed-citation></ref><ref id="B13"><mixed-citation xmlns:xlink="http://www.w3.org/1999/xlink" xlink:type="simple"><person-group><name name-style="western"><surname>Kuntze</surname><given-names>O</given-names></name></person-group> (<year>1891</year>) Revisio generum plantarum. vol. 2. A. Felix, Leipzig; U. Hoepli, Milano; Dulau &amp; Co., London; G. E. Stechert, Newyork; C. Klincksieck, Paris, 375–1011.</mixed-citation></ref></ref-list></tp:taxon-treatment>
